# Supplementary material for: Ultrasonic Interferometric Procedure for Quantifying the Bone–Implant Interface
Source: Sensors (Basel). 2023 Jun 26;23(13):5942. doi: 10.3390/s23135942 (PMC10346919; doi:10.3390/s23135942)
Supplement: Supplementary file 1 [file sensors-23-05942-s001.zip]

Archive with 88 entries (88 files):
- Figure_S1_Planar_Bone-Water-Titanium-Setup_0000um.png
- Figure_S10_Planar_Bone-Water-Titanium-Setup_0450um.png
- Figure_S11_Planar_Bone-Water-Titanium-Setup_0500um.png
- Figure_S12_Planar_Bone-Water-Titanium-Setup_0550um.png
- Figure_S13_Planar_Bone-Water-Titanium-Setup_0600um.png
- Figure_S14_Planar_Bone-Water-Titanium-Setup_0650um.png
- Figure_S15_Planar_Bone-Water-Titanium-Setup_0700um.png
- Figure_S16_Planar_Bone-Water-Titanium-Setup_0750um.png
- Figure_S17_Planar_Bone-Water-Titanium-Setup_0800um.png
- Figure_S18_Planar_Bone-Water-Titanium-Setup_0850um.png
- Figure_S19_Planar_Bone-Water-Titanium-Setup_0900um.png
- Figure_S2_Planar_Bone-Water-Titanium-Setup_0050um.png
- Figure_S20_Planar_Bone-Water-Titanium-Setup_0950um.png
- Figure_S21_Planar_Bone-Water-Titanium-Setup_1000um.png
- Figure_S22_Planar_Bone-Water-Titanium-Setup_1500um.png
- Figure_S23_Planar_Bone-Water-Titanium-Setup_2000um.png
- Figure_S24_Cylindric_Aluminum-Water-Aluminum-Setup_0000um.png
- Figure_S25_Cylindric_Aluminum-Water-Aluminum-Setup_0050um.png
- Figure_S26_Cylindric_Aluminum-Water-Aluminum-Setup_0100um.png
- Figure_S27_Cylindric_Aluminum-Water-Aluminum-Setup_0150um.png
- Figure_S28_Cylindric_Aluminum-Water-Aluminum-Setup_0200um.png
- Figure_S29_Cylindric_Aluminum-Water-Aluminum-Setup_0250um.png
- Figure_S3_Planar_Bone-Water-Titanium-Setup_0100um.png
- Figure_S30_Cylindric_Aluminum-Water-Aluminum-Setup_0300um.png
- Figure_S31_Cylindric_Aluminum-Water-Aluminum-Setup_0350um.png
- Figure_S32_Cylindric_Aluminum-Water-Aluminum-Setup_0400um.png
- Figure_S33_Cylindric_Aluminum-Water-Aluminum-Setup_0450um.png
- Figure_S34_Cylindric_Aluminum-Water-Aluminum-Setup_0500um.png
- Figure_S35_Cylindric_Aluminum-Water-Aluminum-Setup_0550um.png
- Figure_S36_Cylindric_Aluminum-Water-Aluminum-Setup_0600um.png
- Figure_S37_Cylindric_Aluminum-Water-Aluminum-Setup_0650um.png
- Figure_S38_Cylindric_Aluminum-Water-Aluminum-Setup_0700um.png
- Figure_S39_Cylindric_Aluminum-Water-Aluminum-Setup_0750um.png
- Figure_S4_Planar_Bone-Water-Titanium-Setup_0150um.png
- Figure_S40_Cylindric_Aluminum-Water-Aluminum-Setup_0800um.png
- Figure_S41_Cylindric_Aluminum-Water-Aluminum-Setup_0850um.png
- Figure_S42_Cylindric_Aluminum-Water-Aluminum-Setup_0900um.png
- Figure_S43_Cylindric_Aluminum-Water-Aluminum-Setup_0950um.png
- Figure_S44_Cylindric_Aluminum-Water-Aluminum-Setup_1000um.png
- Figure_S45_Bone-Implant-Setup_S1_M1.png
- Figure_S46_Bone-Implant-Setup_S1_M2.png
- Figure_S47_Bone-Implant-Setup_S1_M3.png
- Figure_S48_Bone-Implant-Setup_S1_M4.png
- Figure_S49_Bone-Implant-Setup_S1_M5.png
- Figure_S5_Planar_Bone-Water-Titanium-Setup_0200um.png
- Figure_S50_Bone-Implant-Setup_S1_M6.png
- Figure_S51_Bone-Implant-Setup_S1_M7.png
- Figure_S52_Bone-Implant-Setup_S1_M8.png
- Figure_S53_Bone-Implant-Setup_S1_M9.png
- Figure_S54_Bone-Implant-Setup_S1_M10.png
- Figure_S55_Bone-Implant-Setup_S1_M11.png
- Figure_S56_Bone-Implant-Setup_S1_M12.png
- Figure_S57_Bone-Implant-Setup_S1_M13.png
- Figure_S58_Bone-Implant-Setup_S1_M14.png
- Figure_S59_Bone-Implant-Setup_S2_M1.png
- Figure_S6_Planar_Bone-Water-Titanium-Setup_0250um.png
- Figure_S60_Bone-Implant-Setup_S2_M2.png
- Figure_S61_Bone-Implant-Setup_S2_M3.png
- Figure_S62_Bone-Implant-Setup_S2_M4.png
- Figure_S63_Bone-Implant-Setup_S2_M5.png
- Figure_S64_Bone-Implant-Setup_S2_M6.png
- Figure_S65_Bone-Implant-Setup_S2_M7.png
- Figure_S66_Bone-Implant-Setup_S2_M8.png
- Figure_S67_Bone-Implant-Setup_S2_M9.png
- Figure_S68_Bone-Implant-Setup_S2_M11.png
- Figure_S69_Bone-Implant-Setup_S2_M12.png
- Figure_S7_Planar_Bone-Water-Titanium-Setup_0300um.png
- Figure_S70_Bone-Implant-Setup_S2_M13.png
- Figure_S71_Bone-Implant-Setup_S2_M14.png
- Figure_S72_Bone-Implant-Setup_S2_M15.png
- Figure_S73_Bone-Implant-Setup_S3_M1.png
- Figure_S74_Bone-Implant-Setup_S3_M2.png
- Figure_S75_Bone-Implant-Setup_S3_M3.png
- Figure_S76_Bone-Implant-Setup_S3_M4.png
- Figure_S77_Bone-Implant-Setup_S3_M5.png
- Figure_S78_Bone-Implant-Setup_S3_M6.png
- Figure_S79_Bone-Implant-Setup_S3_M7.png
- Figure_S8_Planar_Bone-Water-Titanium-Setup_0350um.png
- Figure_S80_Bone-Implant-Setup_S3_M8.png
- Figure_S81_Bone-Implant-Setup_S3_M9.png
- Figure_S82_Bone-Implant-Setup_S3_M10.png
- Figure_S83_Bone-Implant-Setup_S3_M11.png
- Figure_S84_Bone-Implant-Setup_S3_M12.png
- Figure_S85_Bone-Implant-Setup_S3_M13.png
- Figure_S86_Bone-Implant-Setup_S3_M14.png
- Figure_S87_Bone-Implant-Setup_S3_M15.png
- Figure_S88_QQ-Plot_Residuals_Planar_Bone-Water-Titanium-Setup_1000um.png
- Figure_S9_Planar_Bone-Water-Titanium-Setup_0400um.png
